# Supplementary material for: Deferasirox Targets TAOK1 to Induce p53-Mediated Apoptosis in Esophageal Squamous Cell Carcinoma
Source: Int J Mol Sci. 2025 Feb 11;26(4):1524. doi: 10.3390/ijms26041524 (PMC11855378; doi:10.3390/ijms26041524)
Supplement: Supplementary file 1 [file ijms-26-01524-s001.zip]

Archive with 2 entries (2 files):
- Supplementary figures and figure legends-revised-20250209.pdf
- Supplementary file-docking list.pdf
